# Supplementary material for: Tracing genetic resurrection of pointing dog breeds: Cesky Fousek as both survivor and rescuer
Source: PLoS One. 2019 Aug 26;14(8):e0221418. doi: 10.1371/journal.pone.0221418 (PMC6709920; doi:10.1371/journal.pone.0221418)
Supplement: S1 Table — (XLSX) [file pone.0221418.s004.xlsx]

## Sheet: List1
S1 Table: Genotypes and origin of the samples used for the study
Country = country of the sample origin
CVB = Cornell Veterinary Biobank
breeder = owner of the individual
authors = authors of this paper
Sample	Population	Country	Sample taken by	AHTk211		CXX279		REN169O18		INU055		REN54P11		INRA21		AHT137		REN169D01		AHTh260		AHTk253		INU005		INU030		FH2848		AHT121		FH2054		REN162C04		AHTh171		REN247M23
1	CF	CZ	authors	89	89	117	127	157	167	203	203	228	236	94	98	146	150	208	216	245	247	289	289	129	131	144	150	230	242	95	103	157	173	202	204	217	225	272	274
1	CF	CZ	authors	85	87	115	125	161	161	203	203	228	236	100	102	130	150	212	216	245	245	289	289	129	129	144	146	230	230	101	107	153	173	202	204	225	225	272	280
1	CF	CZ	authors	85	89	127	127	165	167	199	203	234	236	94	94	146	150	212	216	245	245	289	289	111	131	148	150	238	240	101	109	157	161	202	206	219	225	270	272
1	CF	CZ	authors	87	89	115	123	157	163	203	203	228	236	92	94	148	152	216	216	245	245	287	289	125	131	146	150	230	230	101	101	153	161	202	204	219	225	274	280
1	CF	CZ	authors	87	87	115	127	159	163	203	203	236	236	98	102	146	150	216	216	245	251	289	289	125	127	144	144	240	240	95	101	153	157	202	202	225	225	272	274
1	CF	CZ	authors	87	89	115	125	157	165	203	203	228	236	100	102	130	148	212	216	245	249	289	289	129	131	144	148	230	240	101	101	153	153	202	204	219	225	274	280
1	CF	CZ	authors	89	89	127	127	161	167	201	203	234	234	96	102	148	148	212	212	237	251	289	289	111	111	144	144	238	240	109	109	165	173	202	202	225	233	274	274
1	CF	CZ	authors	85	89	127	129	159	161	203	203	228	228	94	96	130	150	212	216	245	247	289	293	125	129	150	150	238	242	109	109	153	157	204	206	219	225	274	280
1	CF	CZ	authors	87	87	115	127	159	163	203	203	236	236	98	102	146	150	216	216	245	251	289	289	125	127	144	144	240	240	95	101	153	157	202	202	225	225	272	274
1	CF	CZ	authors	89	93	117	127	167	167	203	203	234	234	94	102	130	148	212	212	245	251	289	289	111	125	144	144	230	240	109	109	153	165	202	204	233	233	272	274
1	CF	CZ	authors	89	93	115	119	157	169	203	203	228	228	94	96	130	150	212	216	245	251	289	291	131	131	144	150	230	240	95	101	157	173	200	202	219	225	280	280
1	CF	CZ	authors	85	89	117	127	157	159	201	203	234	236	94	98	130	146	208	212	245	247	289	289	129	131	144	150	238	238	101	103	157	177	202	202	225	237	280	280
1	CF	CZ	authors	93	93	119	127	157	159	201	203	234	236	92	98	146	150	216	216	245	245	289	289	125	125	144	144	240	240	103	107	173	173	202	202	225	225	270	270
1	CF	CZ	authors	87	89	115	115	157	161	203	203	236	236	94	100	148	150	216	216	245	249	289	289	129	131	146	148	230	238	101	101	153	173	202	202	225	225	280	280
1	CF	CZ	authors	87	89	127	127	159	161	201	203	228	234	94	94	144	150	212	212	245	247	289	293	129	131	150	150	234	240	95	95	161	173	204	210	233	237	272	280
1	CF	CZ	authors	85	87	115	127	161	167	201	203	228	228	92	102	130	148	208	216	245	245	289	293	131	131	144	150	240	246	95	109	157	177	202	206	219	225	270	272
1	CF	CZ	authors	89	89	127	129	159	167	201	201	234	238	102	102	130	130	212	216	245	245	289	289	125	131	144	144	240	240	101	109	157	157	202	202	219	225	272	274
1	CF	CZ	authors	89	93	127	127	161	161	201	201	234	238	92	98	130	148	216	216	247	251	289	289	131	131	150	152	242	242	95	107	161	177	200	202	219	239	272	274
1	CF	CZ	authors	89	93	119	127	159	169	203	203	234	236	92	94	148	150	212	212	245	247	289	289	129	129	144	150	230	240	95	109	161	177	202	204	219	237	280	280
1	CF	CZ	authors	89	93	115	117	167	169	203	203	234	236	94	94	148	150	212	212	245	245	289	289	125	129	144	150	240	240	95	101	157	165	202	202	225	233	270	280
1	CF	CZ	authors	85	85	119	127	157	159	201	203	234	236	94	94	146	148	212	212	245	247	289	289	125	131	144	144	238	240	103	109	157	173	202	202	219	225	270	270
1	CF	CZ	authors	89	89	127	127	161	163	203	203	228	238	92	94	144	148	216	216	245	247	287	287	125	125	144	144	230	230	95	107	157	173	202	210	225	237	270	280
1	CF	CZ	authors	89	89	123	127	165	169	203	203	228	238	102	102	130	150	216	216	247	247	289	293	125	131	144	150	240	240	95	101	157	173	202	204	219	219	272	280
1	CF	CZ	authors	89	93	127	127	159	163	201	201	228	236	92	98	130	148	208	216	239	245	287	289	131	131	144	150	230	240	109	109	157	173	202	206	219	227	272	274
1	CF	CZ	authors	89	89	119	119	159	167	201	203	228	236	98	98	146	150	208	212	245	251	289	289	111	131	150	150	240	240	95	101	153	153	206	210	225	225	272	274
1	CF	CZ	authors	89	93	119	119	159	161	199	201	228	236	92	102	130	146	216	216	245	245	287	289	125	129	144	144	240	244	101	103	157	165	202	202	225	237	272	280
1	CF	CZ	authors	87	89	125	127	165	167	199	203	236	238	102	102	130	150	212	216	239	245	289	293	125	131	144	150	238	240	95	101	153	161	202	202	219	219	280	280
1	CF	CZ	authors	89	93	119	127	157	161	201	203	228	238	102	102	148	148	216	216	245	245	289	289	125	129	144	144	240	244	101	103	157	165	202	202	225	237	270	274
1	CF	CZ	authors	85	93	119	127	157	163	201	203	228	234	92	98	144	144	198	208	245	245	287	289	129	131	144	144	240	240	101	111	157	173	202	208	219	225	272	272
1	CF	CZ	authors	87	89	115	115	159	167	203	203	228	236	98	102	130	150	208	212	245	245	289	289	127	131	144	144	230	240	95	95	157	173	202	202	217	227	274	280
1	CF	CZ	authors	89	89	127	127	161	165	201	201	228	234	94	98	150	150	208	212	245	251	287	289	125	131	144	150	238	240	107	109	157	173	206	208	225	233	272	274
1	CF	CZ	authors	89	93	115	127	165	169	203	203	228	234	94	102	130	150	212	216	245	245	293	293	125	129	150	150	240	240	109	111	157	177	202	204	219	225	272	274
1	CF	CZ	authors	89	89	123	127	157	159	201	203	236	238	98	98	130	130	212	216	245	245	289	289	111	125	144	150	240	240	109	109	157	161	202	204	225	227	270	274
1	CF	CZ	authors	85	93	115	119	157	169	199	203	228	234	94	102	150	150	212	212	245	245	289	289	125	131	148	148	230	238	97	101	165	173	202	210	233	237	270	272
1	CF	CZ	authors	89	93	115	127	159	167	203	203	234	234	94	96	130	130	212	216	247	251	289	289	125	127	144	150	240	240	101	111	153	153	204	206	219	225	270	274
1	CF	CZ	authors	85	89	115	119	161	163	201	203	234	234	94	102	150	150	212	216	237	245	289	289	129	131	144	150	240	240	95	101	157	161	202	204	219	237	274	274
1	CF	CZ	authors	89	89	115	127	161	161	201	203	234	236	94	98	130	150	212	212	245	245	289	293	125	131	144	150	230	238	97	111	153	153	202	204	219	237	270	280
1	CF	CZ	authors	89	93	127	127	161	161	201	203	234	236	98	102	148	148	212	216	245	247	289	289	129	131	144	150	240	242	95	107	157	161	200	202	233	237	274	280
1	CF	CZ	authors	89	93	119	129	157	159	203	203	228	234	92	96	150	150	212	216	245	245	289	293	125	131	150	150	240	240	95	101	161	173	202	204	219	225	274	280
1	CF	CZ	authors	89	89	127	127	159	159	199	203	224	228	94	102	150	150	212	212	245	251	289	293	125	129	144	144	240	246	95	101	161	173	202	204	219	219	272	272
1	CF	CZ	authors	89	93	123	127	163	163	199	203	236	238	102	102	130	130	216	216	245	251	289	293	125	125	150	150	240	246	101	101	157	173	202	206	225	225	280	280
1	CF	CZ	authors	89	93	115	115	167	169	199	203	238	238	94	102	130	150	212	216	239	245	293	293	127	131	150	150	230	240	101	109	165	177	202	202	219	225	272	274
1	CF	CZ	authors	89	93	119	127	161	169	201	203	234	236	94	94	146	150	212	212	245	245	289	293	129	131	150	150	230	240	103	109	157	173	204	204	219	233	272	280
1	CF	CZ	authors	89	93	117	119	159	169	203	203	228	238	94	102	130	130	216	216	245	251	289	293	125	129	144	144	240	240	107	111	157	173	202	204	225	225	274	280
1	CF	CZ	authors	89	89	119	123	159	163	201	203	234	238	102	102	130	148	212	212	239	245	289	289	125	125	150	150	230	240	95	101	153	173	202	202	225	225	272	274
1	CF	CZ	authors	87	89	115	127	161	169	201	203	228	234	94	102	146	150	212	216	245	251	289	289	125	125	144	148	238	238	101	109	157	165	204	204	225	233	272	280
1	CF	CZ	authors	89	89	115	115	159	167	203	203	228	234	94	94	144	146	212	216	251	251	293	293	125	125	144	150	230	240	101	101	153	165	202	202	219	225	280	280
1	CF	CZ	authors	89	89	117	127	157	163	203	203	234	236	94	94	148	150	216	216	243	247	287	289	125	131	144	144	240	240	95	101	153	173	202	202	219	237	272	274
1	CF	CZ	authors	89	89	115	129	163	167	199	203	228	236	92	94	130	150	208	216	245	251	289	289	125	125	144	144	238	240	95	109	153	161	202	206	225	227	274	274
1	CF	CZ	authors	89	93	127	127	157	157	203	203	228	234	94	98	144	146	216	216	245	245	287	289	111	125	144	152	240	240	101	101	157	173	202	208	227	237	272	280
1	CF	CZ	authors	85	89	127	127	159	167	199	201	228	236	94	98	130	146	212	212	245	247	289	289	111	125	144	150	230	240	101	109	173	173	202	202	225	225	270	280
1	CF	CZ	authors	85	89	115	127	159	167	199	203	228	236	94	94	130	150	212	212	247	249	289	289	111	125	144	150	240	244	101	109	173	173	202	202	225	227	274	280
1	CF	CZ	authors	87	89	115	125	165	165	199	203	228	236	102	102	130	148	212	212	245	247	289	289	129	131	144	150	230	230	101	101	153	157	202	204	225	237	272	280
1	CF	CZ	authors	89	89	127	127	159	159	203	203	228	236	94	98	146	150	212	216	247	247	289	291	125	125	144	144	230	240	101	101	153	161	202	206	225	227	274	280
1	CF	CZ	authors	89	93	123	127	157	159	201	203	228	238	94	98	130	146	208	212	245	245	289	293	111	131	144	150	238	240	95	101	161	173	202	202	219	225	270	280
1	CF	CZ	authors	89	93	115	127	157	159	203	203	236	236	94	98	148	150	212	216	245	245	289	289	125	127	144	150	230	240	95	109	173	173	202	204	219	225	272	280
1	CF	CZ	authors	89	89	123	127	161	169	203	203	228	234	94	102	130	148	212	212	245	247	291	293	125	125	150	150	230	230	95	103	173	173	202	202	225	225	270	274
1	CF	CZ	authors	87	93	115	117	163	165	203	203	228	236	92	94	146	150	212	212	245	245	289	289	111	131	148	150	230	230	95	101	157	173	202	208	225	225	274	280
1	CF	CZ	authors	87	89	115	117	165	169	203	203	234	236	92	94	148	148	212	216	245	245	289	289	111	131	150	150	230	230	95	109	153	157	202	202	225	237	270	280
1	CF	CZ	authors	93	93	115	123	159	163	203	203	228	234	94	102	146	146	198	212	245	245	289	289	129	131	144	150	240	240	109	111	157	173	202	204	219	225	272	274
1	CF	CZ	authors	89	89	115	127	159	163	201	203	234	234	102	102	130	150	216	216	247	251	289	293	125	131	144	150	230	230	109	109	173	173	202	204	219	225	274	280
1	CF	CZ	authors	85	89	117	127	159	159	201	203	228	234	92	94	150	150	212	212	245	251	287	293	129	131	150	150	238	240	95	111	157	157	202	204	225	237	270	274
1	CF	CZ	authors	89	93	127	127	159	163	203	203	228	236	94	94	150	152	212	216	245	245	289	289	125	129	150	150	240	240	95	111	153	157	202	202	219	219	270	280
1	CF	CZ	authors	85	87	127	127	161	167	201	203	228	238	94	96	150	150	212	216	245	245	289	289	111	129	144	144	230	240	103	107	161	173	202	202	225	237	270	274
1	CF	CZ	authors	85	93	127	127	161	165	201	201	234	234	94	102	130	146	212	212	245	245	289	289	129	129	150	150	230	240	109	109	153	157	202	204	225	237	270	280
1	CF	CZ	authors	89	89	115	123	159	167	203	203	228	234	92	94	130	130	212	216	245	245	289	289	125	131	144	150	240	240	95	103	173	173	206	210	219	225	274	280
1	CF	CZ	authors	85	89	127	127	161	161	201	203	228	238	98	102	130	150	212	212	245	245	289	293	125	131	144	150	238	238	103	103	157	173	202	204	219	225	270	274
1	CF	CZ	authors	89	89	123	123	163	167	201	203	228	238	102	102	130	152	198	216	247	251	289	289	125	131	144	150	238	240	109	109	157	161	202	202	225	225	274	280
1	CF	CZ	authors	85	89	117	127	157	167	201	203	228	236	96	98	130	150	212	216	245	245	289	289	111	131	150	152	240	240	95	101	153	157	204	210	225	227	270	280
1	CF	CZ	authors	89	89	115	127	159	159	203	203	236	236	98	98	146	150	216	216	245	247	289	291	125	127	144	150	230	230	101	101	153	157	206	210	219	225	270	280
1	CF	CZ	authors	89	89	115	127	159	167	199	203	236	236	94	102	130	150	212	212	245	245	289	293	127	129	148	150	238	242	95	101	173	173	202	202	217	225	274	280
1	CF	CZ	authors	89	93	115	127	157	163	203	203	228	234	102	102	146	148	212	216	243	247	289	293	125	131	144	148	230	238	107	109	157	157	202	202	225	225	274	274
1	CF	CZ	authors	93	93	115	129	157	163	203	203	234	238	94	94	130	150	212	212	245	245	289	289	125	127	150	150	230	240	95	111	161	165	202	202	219	227	270	274
1	CF	CZ	authors	85	89	119	123	161	169	201	203	228	234	98	102	130	130	212	212	245	245	289	289	125	131	144	144	230	230	97	107	157	177	202	204	233	237	272	274
1	CF	CZ	authors	85	93	119	127	159	165	203	203	234	236	92	94	130	150	212	216	245	251	289	289	129	131	144	150	230	234	95	109	157	161	202	202	225	237	272	280
1	CF	CZ	authors	85	93	123	127	159	161	199	203	228	234	92	102	146	148	212	212	245	247	289	289	131	131	144	150	238	240	95	107	157	157	202	204	225	237	272	272
1	CF	NL	authors	89	89	127	127	163	167	201	203	228	238	94	94	146	150	212	216	239	245	287	289	125	131	144	144	230	230	101	107	173	173	202	202	225	237	272	280
1	CF	NL	authors	85	87	115	127	163	167	203	203	234	234	92	96	150	152	216	216	245	245	289	289	111	131	144	150	230	240	101	109	173	177	202	204	225	227	270	272
1	CF	NL	authors	85	89	127	127	157	167	203	203	228	238	94	102	144	146	212	216	239	251	287	289	125	131	144	144	230	238	95	107	173	173	202	202	219	237	274	280
1	CF	NL	authors	89	89	115	127	157	163	201	203	236	238	94	98	150	150	212	212	245	245	289	289	129	131	144	150	230	238	95	101	161	173	202	202	225	237	270	272
1	CF	NL	authors	85	89	127	127	159	169	203	203	234	234	102	102	150	150	204	216	245	245	289	289	131	131	144	144	240	240	105	105	161	161	202	202	225	233	274	276
1	CF	NL	authors	89	93	117	129	163	165	199	203	234	236	102	102	148	150	212	212	245	245	289	289	131	131	144	144	238	242	101	111	153	157	202	204	225	225	270	274
1	CF	NL	authors	89	93	115	123	157	161	201	203	228	234	92	96	130	146	212	212	245	245	289	289	111	125	144	150	238	240	95	109	157	177	202	202	225	237	272	274
1	CF	NL	authors	89	89	115	127	159	163	199	203	228	236	94	94	146	150	212	212	239	247	287	289	129	131	144	148	230	234	101	107	173	173	202	202	219	237	272	280
1	CF	NL	authors	89	89	115	127	157	165	201	203	236	236	94	98	148	150	212	216	245	251	289	289	125	129	148	148	238	238	101	111	153	173	202	202	225	225	274	280
1	CF	NL	authors	85	87	115	127	161	167	203	203	234	236	92	94	148	152	216	216	245	245	289	289	111	131	146	150	230	240	101	109	173	173	202	204	225	225	272	280
1	CF	NL	authors	89	89	115	127	159	161	203	203	234	234	94	100	146	148	212	212	237	245	289	289	125	125	148	150	230	230	107	109	153	153	202	204	219	237	274	274
1	CF	NL	authors	87	89	119	127	157	163	199	201	228	234	94	102	148	150	212	216	245	251	287	293	125	131	144	150	230	238	95	109	161	173	202	208	219	233	270	272
1	CF	NL	authors	85	89	123	127	161	167	199	203	228	234	94	96	130	146	204	208	237	251	287	289	125	127	144	150	238	240	109	109	157	173	200	206	221	225	270	274
1	CF	NL	authors	87	89	115	127	161	169	201	203	234	236	92	102	146	150	216	216	245	251	287	289	125	131	144	148	230	242	101	111	161	173	202	204	225	237	270	274
1	CF	NL	authors	87	89	127	127	159	161	203	203	234	234	94	102	148	150	208	216	243	245	289	293	125	131	144	150	230	238	107	107	153	161	202	202	219	219	274	274
1	CF	NL	authors	89	89	115	115	165	167	199	203	228	236	92	102	130	146	216	216	245	247	289	293	125	129	144	144	230	244	95	109	173	173	202	202	219	219	280	280
1	CF	NL	authors	85	89	123	127	167	169	201	203	234	236	94	102	130	148	208	216	245	251	289	293	111	125	150	150	238	240	101	109	161	177	202	208	219	225	270	274
1	CF	NL	authors	85	89	117	127	159	161	203	203	228	234	94	94	130	148	204	208	245	245	289	291	125	125	150	150	230	238	95	107	153	157	202	204	219	219	274	274
1	CF	NL	authors	85	89	117	127	161	167	203	203	234	234	94	102	148	152	204	204	237	245	283	289	125	129	144	148	230	236	95	107	157	157	202	202	221	225	274	274
1	CF	NL	authors	87	89	115	127	157	165	203	203	228	236	94	102	150	150	212	216	249	251	287	289	111	131	144	148	230	240	101	101	173	173	202	202	219	225	274	280
1	CF	NL	authors	85	89	115	127	163	165	203	203	236	238	94	94	146	150	216	216	245	247	287	289	125	131	144	148	230	234	101	109	173	173	202	202	219	237	280	280
1	CF	NL	authors	89	89	117	127	159	167	203	203	234	238	92	94	130	130	208	212	237	245	289	291	125	131	148	150	230	238	95	107	153	153	202	202	219	219	274	274
1	CF	NL	authors	85	89	123	127	167	167	199	203	234	236	96	102	130	146	216	216	245	251	289	293	111	125	144	150	238	244	109	109	157	161	202	208	225	225	270	274
1	CF	NL	authors	85	89	115	115	157	167	199	203	234	234	92	102	146	150	212	212	245	245	289	289	125	131	144	144	230	238	101	111	153	157	202	202	217	225	270	272
1	CF	NL	authors	85	89	115	127	159	167	201	203	236	238	94	94	146	146	212	216	239	247	287	293	129	129	144	144	230	230	101	107	173	173	202	202	219	237	272	280
1	CF	NL	authors	89	89	117	117	161	167	203	203	234	234	92	94	130	148	212	212	245	245	289	291	125	125	150	150	230	240	95	109	153	173	202	204	219	237	272	274
1	CF	NL	authors	85	89	117	123	159	167	203	203	228	234	92	94	130	148	212	212	237	245	289	291	125	125	150	150	238	240	95	109	153	173	202	202	219	237	274	274
1	CF	NL	authors	87	89	117	127	165	167	201	203	236	236	98	102	150	150	212	212	245	245	289	289	125	125	146	150	238	240	95	111	157	173	202	204	225	225	270	274
1	CF	NL	authors	89	93	115	127	161	163	201	203	228	234	92	96	130	146	212	216	245	245	289	289	111	125	144	144	230	244	95	101	157	157	202	206	219	225	272	274
1	CF	NL	authors	89	93	115	115	157	163	201	203	234	236	94	102	148	150	212	212	245	245	289	289	131	131	144	144	230	242	101	111	153	173	204	210	217	225	270	274
1	CF	NL	authors	87	89	127	127	159	159	203	203	234	234	100	102	130	148	208	216	243	245	289	289	111	125	144	150	230	230	95	107	153	165	202	202	219	225	272	274
1	CF	NL	authors	87	89	115	127	163	167	203	203	234	238	94	94	144	150	208	216	247	251	289	293	131	131	144	150	230	230	103	109	173	173	202	202	225	237	270	280
1	CF	NL	authors	87	93	117	127	167	167	203	203	228	228	94	96	130	150	208	212	245	245	287	289	125	127	144	150	238	240	103	109	165	173	202	204	225	225	272	280
1	CF	NL	authors	85	89	115	127	157	161	203	203	236	236	94	94	130	148	206	212	245	247	289	293	125	125	144	150	230	242	95	103	157	173	204	204	219	225	270	274
1	CF	NL	authors	89	89	115	127	165	167	199	203	228	236	102	102	146	150	212	212	245	251	287	289	125	131	144	150	230	230	95	101	157	173	202	202	219	237	274	280
1	CF	NL	authors	85	89	127	127	165	167	203	203	228	236	92	102	130	146	212	212	245	245	289	289	125	131	144	144	230	240	101	111	153	173	204	204	227	237	274	280
1	CF	NL	authors	89	89	117	129	159	163	203	203	228	238	92	94	130	144	212	216	237	245	289	289	125	131	144	150	230	240	95	109	157	173	202	202	227	237	274	280
1	CF	NL	authors	89	89	127	127	161	167	199	203	234	236	96	96	130	148	208	212	237	245	287	289	125	125	144	150	238	244	109	109	173	177	206	208	219	225	270	274
1	CF	NL	authors	85	89	115	127	165	167	199	203	236	238	94	102	150	150	212	212	245	247	287	289	125	125	144	148	230	234	101	109	153	173	202	202	219	225	272	280
1	CF	NL	authors	89	89	115	127	161	161	203	203	234	234	92	94	130	130	212	216	245	245	291	291	125	131	150	150	230	238	95	107	157	173	202	202	219	219	274	274
1	CF	NL	authors	89	89	115	127	163	165	199	203	228	236	94	102	150	150	212	212	245	247	287	293	125	131	144	144	230	234	107	109	173	173	202	202	219	237	280	280
1	CF	NL	authors	89	89	115	117	157	161	203	203	236	236	94	98	146	150	216	216	245	247	289	293	127	129	148	150	238	240	101	101	153	173	202	206	225	237	280	280
1	CF	NL	authors	85	87	115	127	159	159	203	203	234	234	92	102	130	150	208	212	245	245	289	289	111	131	150	150	230	230	95	107	153	173	202	202	219	237	270	274
1	CF	NL	authors	87	89	115	127	157	165	199	203	228	236	94	102	146	150	216	216	245	251	289	289	129	131	144	148	230	238	95	107	153	173	202	202	237	237	274	280
1	CF	NL	authors	85	87	127	127	165	167	203	203	234	234	92	92	130	150	216	216	245	245	289	289	127	131	144	144	240	242	109	111	153	177	204	204	227	237	270	272
1	CF	NL	authors	87	89	115	115	157	163	203	203	234	236	92	94	148	150	216	216	245	245	289	289	111	129	146	150	238	240	101	101	173	177	202	202	225	225	270	280
1	CF	NL	authors	89	93	117	127	157	161	201	201	228	228	98	102	130	146	216	216	245	245	289	289	111	125	144	144	230	230	95	109	173	177	202	206	225	237	270	270
1	CF	NL	authors	85	87	115	127	157	167	203	203	234	236	94	96	150	152	216	216	245	245	289	289	111	131	144	146	230	240	101	101	153	177	202	204	225	227	270	280
1	CF	NL	authors	85	89	115	127	163	167	199	203	228	234	92	92	130	150	212	212	245	245	289	293	111	111	150	150	238	240	109	109	161	165	202	208	225	225	272	274
1	CF	CAN	breeder	89	93	115	127	157	167	203	203	234	236	94	96	130	150	212	216	245	245	287	289	125	125	144	148	230	240	95	95	153	157	202	204	225	227	274	274
1	CF	NZ	breeder	85	89	115	119	159	167	203	203	236	236	98	98	148	152	204	212	237	245	287	289	129	131	150	150	230	236	101	109	157	173	202	210	219	225	272	280
1	CF	CZ	authors	89	89	127	129	167	167	203	203	228	238	94	102	130	150	212	216	239	247	289	293	127	131	144	144	238	240	101	109	157	165	202	202	219	233	270	272
1	CF	CZ	authors	85	89	115	127	157	167	199	203	228	236	94	102	130	148	216	216	237	245	287	289	129	131	144	144	230	238	101	105	153	153	204	206	217	225	274	280
1	CF	CZ	authors	85	89	115	127	163	165	203	203	228	236	94	94	150	150	208	212	251	251	289	289	125	125	144	150	240	240	109	111	157	161	202	204	219	225	272	280
1	CF	CZ	authors	89	93	123	127	159	167	201	203	234	234	92	94	130	144	212	216	245	251	287	289	125	131	144	150	230	244	95	103	153	173	202	202	219	233	274	280
1	CF	CZ	authors	89	93	117	127	157	159	201	203	228	236	94	96	144	150	212	216	245	251	289	291	125	131	148	150	230	240	95	101	161	161	202	206	217	233	280	280
1	CF	CZ	authors	93	93	115	129	157	163	203	203	234	238	94	94	130	150	212	212	245	245	289	289	125	127	150	150	230	240	95	111	161	165	202	202	219	227	270	274
1	CF	CZ	authors	89	89	127	127	161	169	201	203	236	238	92	98	130	148	212	216	245	251	289	289	129	131	144	152	234	242	107	109	157	177	200	202	219	233	272	274
1	CF	USA	breeder	89	93	115	127	163	165	201	203	228	228	94	100	144	146	212	216	245	245	289	293	125	131	144	150	234	240	101	111	157	161	202	204	225	237	270	280
1	CF	PL	breeder	89	93	123	127	167	169	203	203	228	234	94	102	146	150	212	212	245	251	287	289	125	125	144	150	240	242	95	101	161	173	200	202	237	237	270	274
1	CF	B	breeder	85	89	127	127	159	169	199	201	234	236	98	102	150	150	216	216	245	251	287	289	125	131	144	150	230	240	101	105	161	161	202	202	225	233	270	280
1	CF	SK	breeder	85	89	123	127	159	169	201	203	228	238	94	94	130	150	212	216	245	247	287	289	131	131	144	146	230	238	95	111	157	157	202	202	219	233	280	280
1	CF	CZ	authors	87	89	115	127	159	167	199	203	236	236	94	102	130	150	212	212	245	245	289	293	127	129	148	150	238	242	95	101	173	173	202	202	217	225	274	280
1	CF	CZ	authors	89	89	115	127	161	167	201	203	234	236	94	102	148	150	212	212	245	251	291	291	125	125	144	150	238	240	95	109	153	165	202	206	219	237	270	280
1	CF	CZ	authors	89	89	115	115	157	167	201	203	236	238	92	102	148	150	212	212	247	251	291	291	111	125	144	150	240	240	101	109	153	165	202	206	219	237	280	280
1	CF	CZ	authors	89	93	123	127	163	165	203	203	228	234	92	94	146	150	212	212	245	251	287	289	131	131	144	150	240	240	107	111	157	173	204	208	225	225	272	274
1	CF	CZ	authors	85	87	115	127	157	163	201	203	228	236	94	98	144	148	216	216	245	249	287	289	129	131	144	148	230	238	101	101	153	173	202	208	225	237	272	280
1	CF	CZ	authors	85	93	115	127	159	167	201	201	228	234	92	94	144	148	212	212	245	245	289	289	125	125	144	144	238	240	107	109	165	173	202	206	227	227	270	272
1	CF	CZ	authors	93	93	119	127	157	159	203	203	234	236	92	98	146	150	212	216	245	245	289	293	125	125	144	144	230	238	103	109	173	173	202	204	225	225	270	270
1	CF	CZ	authors	87	89	117	117	165	165	203	203	234	236	94	94	130	148	208	216	245	247	289	289	125	131	150	150	230	240	95	107	153	157	202	204	225	237	274	280
1	CF	CZ	authors	87	89	117	119	161	165	203	203	236	236	102	102	130	150	208	212	237	245	289	289	127	129	148	150	242	244	101	111	153	153	202	210	219	225	270	280
1	CF	CZ	authors	89	89	117	129	157	165	203	203	228	236	94	96	130	150	208	212	245	245	289	297	131	131	148	150	230	240	101	107	153	157	204	210	237	237	272	274
1	CF	CZ	authors	87	93	115	115	157	159	203	203	228	234	94	94	130	150	212	212	245	245	289	289	111	127	144	150	240	240	107	111	165	173	202	208	219	233	270	274
1	CF	CZ	authors	89	89	119	127	161	167	201	203	234	234	102	102	130	146	212	212	247	247	289	289	125	131	144	150	240	242	101	109	153	157	200	202	225	237	270	274
1	CF	CZ	authors	89	93	123	127	161	163	201	203	234	234	98	102	130	148	206	212	245	251	289	293	111	125	144	144	238	238	107	109	153	157	202	202	219	233	272	274
1	CF	CZ	authors	85	89	115	127	161	165	203	203	228	236	94	96	130	150	208	216	239	247	289	289	125	129	144	148	234	246	101	109	153	157	202	206	219	225	280	280
1	CF	CZ	authors	87	89	119	127	169	169	203	203	234	236	94	102	130	146	212	216	245	247	293	293	131	131	144	150	230	240	109	111	153	153	202	202	219	219	274	280
1	CF	CZ	authors	85	87	115	119	159	161	201	203	234	234	94	102	150	150	212	216	245	251	289	289	129	131	144	150	240	240	109	109	153	173	202	202	219	219	274	280
1	CF	CZ	authors	89	89	115	115	157	157	203	203	236	236	96	100	146	148	212	216	0	0	289	289	129	131	146	148	230	240	101	109	153	165	202	202	219	225	270	280
1	CF	CZ	authors	85	89	127	127	159	161	203	203	228	236	96	102	130	130	212	216	245	247	289	289	125	127	144	150	238	240	95	109	157	173	204	206	225	233	270	272
1	CF	CZ	authors	89	93	127	127	163	169	201	203	228	234	94	98	130	144	212	216	245	251	289	289	125	131	144	144	230	238	95	95	173	173	202	202	219	237	270	280
1	CF	CZ	authors	85	89	127	127	167	169	203	203	228	228	94	96	150	150	216	216	245	251	289	289	125	125	144	144	230	240	101	111	157	161	202	204	219	219	274	274
1	CF	CZ	authors	89	89	127	127	161	169	203	203	228	236	94	94	148	150	208	212	0	0	289	289	129	131	144	150	230	238	95	95	157	177	202	204	219	233	280	280
1	CF	CZ	authors	85	87	115	127	157	167	203	203	228	234	94	94	130	148	206	212	245	247	289	293	125	131	150	150	230	230	101	101	161	173	202	204	219	225	274	280
1	CF	CZ	authors	89	89	119	127	159	161	199	203	234	236	94	94	150	150	212	212	245	251	287	289	125	131	144	144	230	238	101	101	153	157	204	208	219	225	272	280
1	CF	CZ	authors	85	93	127	127	159	167	203	203	236	236	94	96	148	150	216	216	245	245	289	293	127	127	144	144	230	240	95	95	157	173	204	210	217	225	270	274
1	CF	NL	authors	87	89	127	127	163	167	201	203	228	234	94	94	130	150	212	216	245	251	287	289	125	125	144	150	230	238	109	109	157	173	202	204	219	233	272	274
1	CF	NL	authors	85	93	115	127	163	169	199	199	234	236	92	94	130	148	212	212	245	251	281	289	129	131	144	144	230	236	95	95	157	173	204	204	221	233	274	280
1	CF	NL	authors	87	89	115	125	159	167	203	203	234	236	92	98	130	150	208	216	245	247	285	289	131	131	144	150	230	240	107	109	157	173	202	202	219	237	274	280
1	CF	NL	authors	89	93	115	127	161	163	203	203	234	238	92	94	150	152	208	216	245	251	289	289	131	131	144	150	230	240	101	109	153	173	202	204	225	237	270	270
1	CF	NL	authors	85	87	127	127	161	161	201	203	234	234	94	98	148	150	212	216	245	245	289	289	129	129	144	150	230	238	95	107	161	161	202	204	219	237	274	274
1	CF	NL	authors	89	93	127	127	161	161	201	203	234	236	98	102	148	150	208	212	243	245	289	293	129	131	150	150	230	230	95	107	161	161	202	204	219	219	274	280
1	CF	NL	authors	89	89	123	123	157	167	201	203	228	228	98	102	146	152	198	216	245	251	289	289	125	131	146	150	238	240	101	107	157	161	202	202	219	225	272	280
1	CF	NL	authors	85	89	127	129	157	167	201	203	228	236	98	102	130	130	216	216	247	251	289	289	127	129	144	144	240	240	101	109	157	173	202	202	219	237	280	280
1	CF	NL	authors	85	93	115	117	157	163	201	203	228	236	92	98	146	150	212	216	245	245	289	289	129	129	144	144	230	238	95	95	157	173	202	202	225	237	270	272
1	CF	NL	authors	87	93	115	127	163	163	201	203	234	236	92	96	146	150	216	216	245	251	287	289	111	131	144	150	230	240	95	101	153	161	202	204	225	237	270	274
1	CF	NL	authors	87	89	115	127	163	163	199	201	234	238	94	102	144	150	208	216	251	251	287	289	111	131	144	150	230	230	95	103	173	173	202	204	225	233	272	274
1	CF	NL	authors	87	89	115	127	161	165	201	203	228	236	92	94	150	150	208	216	245	251	287	289	111	131	144	148	230	238	101	109	153	173	202	202	225	237	274	280
1	CF	NL	authors	89	89	117	127	159	167	199	203	228	228	94	98	146	148	212	216	245	245	289	293	125	131	146	150	240	244	101	101	173	173	202	202	225	225	270	270
1	CF	NL	authors	87	93	117	127	167	167	203	203	228	228	94	96	130	150	208	212	245	245	287	289	125	127	144	150	238	240	103	109	165	173	202	204	225	225	272	280
1	CF	NL	authors	89	93	115	127	163	167	199	203	234	236	92	96	146	150	216	216	245	251	287	289	125	131	144	150	238	242	95	101	153	173	202	204	225	225	270	270
1	CF	NL	authors	85	87	115	127	161	167	203	203	234	236	92	94	148	152	216	216	245	245	289	289	111	131	146	150	230	240	101	109	173	173	202	204	225	225	272	280
1	CF	NL	authors	89	89	123	127	163	167	201	203	228	228	98	102	130	130	198	216	245	245	289	289	129	131	144	144	240	240	109	109	157	157	202	202	219	219	272	274
1	CF	NL	authors	85	87	117	127	165	167	203	203	234	234	102	102	130	152	212	216	245	245	287	289	131	131	150	150	230	240	103	109	153	173	202	202	225	227	270	272
1	CF	NL	authors	89	89	115	115	159	163	203	203	234	236	102	102	148	150	212	212	245	251	289	289	125	131	148	150	238	240	101	111	165	173	202	204	225	225	270	270
1	CF	NL	authors	87	93	119	127	159	161	201	203	234	234	94	98	148	150	212	216	237	243	289	289	129	131	144	150	238	240	95	107	153	161	202	202	219	237	274	274
1	CF	NL	authors	89	89	127	127	159	161	201	203	234	236	94	102	150	150	212	212	245	245	287	289	125	125	144	150	238	240	111	111	153	165	200	202	225	225	270	274
1	CF	NL	authors	87	89	123	127	163	167	203	203	228	228	94	94	150	150	212	212	245	245	289	293	125	129	146	150	238	240	95	109	157	157	202	204	219	233	272	280
1	CF	NL	authors	89	93	127	127	163	167	203	203	234	234	92	94	144	150	212	216	245	251	289	289	125	131	150	150	238	240	101	107	153	157	202	202	219	233	274	280
1	CF	NL	authors	89	89	117	127	159	161	203	203	228	234	94	94	130	148	208	212	245	245	289	291	125	125	150	150	230	238	95	107	153	157	202	204	219	219	274	274
1	CF	NL	authors	89	89	115	115	161	165	203	203	236	236	92	94	148	150	212	216	245	249	289	289	0	0	146	148	230	238	95	101	0	0	202	202	225	225	270	280
1	CF	NL	authors	87	89	115	115	163	167	199	201	234	234	94	102	146	148	208	212	245	245	289	289	125	131	144	146	238	240	101	111	157	157	202	202	219	225	270	280
1	CF	CZ	authors	89	93	115	127	159	167	199	203	228	238	94	102	150	150	212	216	243	243	293	293	131	131	144	150	234	240	101	109	153	165	202	202	219	225	270	272
1	CF	CZ	authors	87	93	119	127	157	167	203	203	228	228	94	94	150	150	212	212	245	249	289	289	125	125	148	150	238	238	0	0	165	173	202	204	219	225	272	272
1	CF	CZ	authors	93	93	115	115	161	165	203	203	234	238	94	94	130	150	216	216	245	247	289	289	125	131	144	148	230	234	97	109	161	173	202	202	219	225	270	270
1	CF	USA	breeder	85	89	115	127	159	165	203	203	228	234	92	96	144	150	212	212	247	247	289	293	111	131	144	150	230	240	101	105	161	161	202	206	225	237	274	280
1	CF	CZ	authors	89	89	127	127	161	163	203	203	228	234	102	102	148	148	212	212	237	247	289	289	111	125	144	148	230	230	103	109	157	173	202	202	225	225	274	274
1	BWPGCA	USA	CVB	89	93	115	127	159	169	203	203	228	236	102	102	148	150	212	212	245	245	287	289	125	125	144	148	230	244	95	101	153	153	202	206	225	237	272	274
1	BWPGCA	USA	CVB	85	93	127	127	159	159	201	203	236	236	98	102	146	148	212	212	245	245	289	289	125	129	144	150	240	240	95	103	173	173	202	202	225	225	270	272
1	BWPGCA	USA	CVB	85	93	123	123	157	159	203	203	234	236	102	102	150	150	212	212	245	245	287	287	127	129	144	152	230	240	95	101	173	173	202	206	219	225	272	274
1	BWPGCA	USA	CVB	87	89	119	127	157	161	203	203	228	236	94	102	148	150	206	216	245	245	287	289	125	125	148	150	230	230	95	101	153	157	202	206	225	225	274	274
1	BWPGCA	USA	CVB	85	93	119	127	163	167	203	203	228	236	94	102	148	152	212	212	243	245	289	289	125	127	144	152	230	230	95	109	161	173	206	206	225	233	272	272
1	BWPGCA	USA	CVB	87	89	115	127	159	167	203	203	236	236	94	102	148	150	206	212	245	245	289	289	127	129	148	148	240	244	95	109	157	169	202	210	225	237	274	274
1	BWPGCA	USA	CVB	87	89	127	127	157	159	203	203	236	236	94	98	148	150	212	212	245	245	289	289	111	127	144	148	238	240	95	109	169	173	202	202	233	237	270	274
1	BWPGCA	USA	CVB	89	93	115	127	157	163	199	203	234	236	94	94	148	150	212	212	245	247	287	289	129	131	144	150	230	230	101	111	161	173	202	202	225	237	274	280
1	BWPGCA	USA	CVB	89	93	127	127	157	157	203	203	224	236	98	102	148	150	212	212	245	251	287	289	111	129	148	152	230	238	95	95	153	169	202	206	233	237	270	274
1	BWPGCA	USA	CVB	89	89	127	127	159	167	203	203	236	236	94	94	150	150	208	216	243	251	289	289	127	131	144	144	238	240	101	109	157	173	202	204	219	225	280	280
1	BWPGCA	USA	breeder	89	89	115	115	159	169	199	203	224	236	98	102	146	150	212	212	237	245	289	293	125	129	144	144	230	240	95	111	169	173	202	206	225	225	270	274
1	BWPGCA	USA	CVB	85	87	115	127	157	157	199	203	234	236	94	94	146	148	198	216	237	243	287	289	111	129	150	152	230	230	95	95	173	177	202	206	225	225	274	280
1	BWPGCA	USA	breeder	87	89	123	127	159	159	203	203	236	236	94	98	150	150	212	212	245	245	289	289	127	131	144	150	230	238	95	95	157	173	202	206	219	233	270	274
1	BWPGCA	USA	CVB	89	89	127	127	159	159	203	203	236	236	94	102	150	150	212	212	245	245	289	289	125	127	144	144	230	230	95	95	153	157	202	206	219	237	272	274
1	BWPGCA	USA	CVB	89	89	119	127	167	167	203	203	236	236	94	94	146	150	208	212	237	245	289	289	111	127	148	152	230	240	95	101	157	173	202	204	225	237	274	280
1	BWPGCA	USA	breeder	85	93	117	127	159	167	203	203	236	236	96	102	146	148	212	212	243	245	287	287	125	131	148	150	230	244	101	101	153	157	202	206	219	237	272	274
1	BWPGCA	USA	CVB	85	87	117	123	159	167	203	203	228	236	98	98	146	150	212	212	245	245	287	289	131	131	150	152	230	240	101	107	157	177	204	206	219	225	272	272
1	BWPGCA	USA	breeder	89	93	127	127	159	159	203	203	236	236	102	102	146	148	212	212	243	245	287	289	125	129	148	152	230	244	95	101	153	173	202	202	237	237	274	274
1	BWPGCA	USA	breeder	85	87	115	123	157	157	203	203	234	236	94	102	150	150	212	212	245	251	287	287	127	131	144	150	230	240	95	107	157	173	202	206	219	225	272	274
1	BWPGCA	USA	CVB	89	93	127	127	157	163	203	203	236	236	94	94	148	148	212	212	243	245	289	289	111	111	144	144	230	238	95	109	161	173	202	206	225	233	274	280
1	BWPGCA	USA	CVB	89	93	123	127	157	169	203	207	236	236	94	94	146	148	212	212	251	251	289	289	129	129	148	150	238	244	95	109	157	173	202	210	225	225	274	280
1	BWPGCA	USA	breeder	89	93	127	127	167	169	199	203	236	236	102	102	146	148	212	216	243	245	287	289	125	129	144	144	240	240	109	109	157	173	202	202	219	237	272	280
1	BWPGCA	USA	CVB	87	93	115	127	157	163	199	203	236	236	94	94	130	150	212	212	243	245	287	289	127	127	144	150	230	240	95	109	153	173	202	206	225	237	274	274
1	BWPGCA	USA	CVB	85	93	127	127	157	163	203	203	228	236	102	102	148	152	212	212	237	243	287	289	127	127	144	144	230	230	95	109	161	173	202	206	233	237	272	272
1	BWPGCA	USA	CVB	89	93	115	117	163	163	203	203	234	236	98	98	144	146	212	212	245	247	289	289	129	131	148	150	230	230	101	101	157	161	202	202	237	237	270	280
1	BWPGCA	USA	breeder	85	87	115	127	163	167	203	203	228	234	94	102	130	130	216	216	245	245	289	289	131	131	144	144	230	240	101	109	157	173	202	204	219	219	274	280
1	BWPGCA	USA	breeder	89	93	115	127	163	167	199	201	234	236	92	94	146	150	216	216	245	251	287	287	125	129	144	150	238	240	95	111	153	173	202	202	225	225	270	270
1	BWPGCA	USA	breeder	89	89	117	127	159	167	203	203	236	236	94	102	146	150	212	212	245	245	287	289	125	127	148	148	230	240	97	101	157	173	202	202	225	237	272	274
1	BWPGCA	USA	CVB	89	89	127	129	157	167	203	203	236	236	92	92	130	146	198	208	237	245	289	289	131	131	148	150	238	244	95	111	153	153	202	202	225	225	274	274
1	BWPGCA	USA	CVB	89	93	115	119	167	169	203	203	236	236	94	102	146	150	212	212	245	245	287	289	125	129	144	144	230	244	95	109	157	161	202	206	225	233	272	274
1	BWPGCA	USA	CVB	85	89	115	127	157	159	199	203	234	236	94	94	144	148	212	216	243	245	287	293	111	131	144	150	230	240	101	101	169	173	204	206	225	237	274	280
1	BWPGCA	USA	CVB	85	89	115	117	159	159	199	203	234	236	94	94	146	150	212	216	243	245	287	293	111	125	144	150	240	240	101	101	157	161	208	210	225	237	270	280
1	BWPGCA	USA	breeder	87	93	115	129	157	163	199	203	234	236	92	94	146	150	212	212	251	251	287	289	129	131	144	144	230	240	95	109	173	173	204	210	225	235	274	274
1	BWPGCA	USA	breeder	93	93	123	127	157	167	201	203	234	236	94	102	130	150	212	212	251	251	287	289	125	129	144	144	240	240	101	101	173	177	202	210	219	237	272	280
1	BWPGCA	USA	breeder	89	89	115	127	159	167	199	203	236	236	94	102	146	146	212	216	243	245	289	289	129	131	144	144	238	240	101	109	157	173	202	202	219	237	280	280
1	BWPGCA	USA	breeder	89	93	123	127	157	157	201	203	228	234	102	102	148	150	212	212	245	251	287	289	127	131	144	150	230	238	95	109	157	173	202	204	219	233	274	280
1	BWPGCA	USA	breeder	93	93	115	119	157	163	199	201	228	234	94	102	130	150	212	216	245	251	289	289	131	131	150	150	230	230	95	109	157	157	202	206	219	225	272	272
1	BWPGCA	USA	breeder	89	93	119	127	167	167	203	203	228	236	94	94	148	150	206	212	237	245	289	289	125	129	144	148	230	230	101	109	161	173	206	210	219	225	274	280
1	WPG	USA	breeder	89	89	125	125	159	159	203	203	224	236	88	92	146	150	198	198	245	245	293	293	111	127	144	144	238	242	101	101	157	157	202	206	225	225	276	280
1	WPG	USA	breeder	87	93	115	115	163	167	199	203	228	236	92	98	130	130	208	212	245	245	287	293	111	125	150	152	230	242	105	105	169	173	206	208	225	237	270	272
1	WPG	USA	breeder	89	89	115	115	159	165	199	199	224	224	98	98	142	150	208	212	245	245	285	293	111	111	144	144	238	238	101	111	153	153	208	208	225	237	270	270
1	WPG	USA	breeder	89	93	115	125	159	167	199	199	224	228	92	98	130	150	212	212	245	245	287	291	111	111	144	146	238	244	107	111	161	173	204	208	225	225	270	270
1	WPG	USA	breeder	85	87	115	129	163	167	199	199	224	236	0	0	136	146	208	216	245	245	289	289	125	125	152	152	240	242	111	111	0	0	206	206	225	237	270	280
1	WPG	USA	breeder	87	87	115	125	159	159	199	201	236	236	92	92	130	150	206	206	247	255	285	287	125	127	150	150	238	242	101	105	0	0	202	202	225	235	270	270
1	WPG	USA	breeder	87	89	115	115	159	167	199	199	228	236	94	98	130	142	206	212	245	245	289	293	111	129	144	144	238	238	105	113	153	173	202	206	225	235	270	270
1	WPG	USA	breeder	85	93	125	129	159	159	201	203	236	236	88	98	150	150	212	212	245	245	287	289	127	127	144	152	240	242	105	105	153	161	202	202	219	233	270	270
1	WPG	USA	breeder	87	89	115	115	157	163	199	199	224	234	92	92	146	150	208	212	245	245	287	289	111	133	144	150	230	238	105	111	169	173	206	208	237	237	270	272
1	WPG	USA	breeder	89	89	115	123	157	167	199	203	224	224	92	92	146	150	198	212	245	245	293	297	111	125	144	144	230	242	105	105	153	169	204	208	225	237	272	272
1	WPG	USA	breeder	85	87	115	129	163	167	199	203	224	236	88	102	146	150	208	216	245	245	289	291	111	125	144	152	240	240	109	111	157	177	204	206	225	237	270	270
1	WPG	USA	breeder	87	89	115	125	163	167	201	203	224	236	94	98	130	150	212	216	243	245	293	293	111	125	150	156	240	242	101	107	161	177	206	208	225	225	270	270
1	WPG	USA	breeder	89	93	123	125	163	167	199	201	224	228	92	94	130	130	198	198	245	245	287	293	105	111	148	152	238	242	105	105	173	177	202	206	225	235	272	272
1	WPG	USA	breeder	89	93	115	115	159	165	203	203	224	228	92	98	130	150	198	208	245	245	289	293	125	127	152	152	242	244	107	111	157	173	202	204	219	227	270	276
1	WPG	USA	breeder	85	89	115	115	167	167	199	203	236	236	92	98	130	146	208	216	245	245	291	293	111	129	144	144	242	242	105	111	157	157	206	208	225	235	272	276
1	WPG	USA	CVB	87	87	123	123	165	167	199	203	224	228	92	92	130	146	208	216	245	245	293	293	125	125	144	144	238	242	101	107	169	169	206	208	219	225	270	280
1	WPG	USA	breeder	89	89	123	129	167	167	199	199	228	230	98	98	144	146	198	212	243	245	287	293	111	133	152	152	242	244	105	105	169	173	202	208	225	237	272	272
1	WPG	USA	CVB	89	93	129	129	163	167	199	207	224	230	88	88	130	146	208	212	245	255	291	293	111	111	144	144	242	242	107	113	177	177	202	206	227	233	270	270
1	WPG	USA	CVB	89	93	125	129	163	167	199	203	224	228	92	98	130	146	216	216	245	245	293	297	127	129	144	152	238	246	105	115	169	169	204	208	219	225	272	274
1	WPG	USA	CVB	87	93	115	129	159	167	201	203	228	228	88	98	130	150	198	206	245	245	289	291	125	125	144	152	238	244	105	105	153	161	204	206	225	235	272	272
1	DD	CZ	authors	87	89	125	125	159	163	199	203	228	236	92	98	148	148	212	212	245	245	287	289	125	127	144	148	230	238	113	113	157	165	202	204	219	225	270	270
1	DD	CZ	authors	89	93	117	125	159	163	199	207	228	236	94	98	130	148	216	216	251	251	289	293	127	127	148	152	230	240	95	109	153	165	202	202	233	233	270	272
1	DD	CZ	authors	89	89	119	125	163	165	199	199	228	236	94	98	130	148	198	212	245	245	293	293	127	131	144	148	230	240	95	113	153	165	202	202	219	219	272	274
1	DD	CZ	authors	89	89	119	125	159	163	199	201	228	234	92	98	148	152	208	212	237	245	287	293	125	127	148	150	230	238	103	109	153	157	202	206	225	225	270	270
1	DD	CZ	authors	89	89	117	125	159	163	199	199	236	236	98	102	148	152	212	212	245	245	289	297	125	125	148	150	240	244	101	113	153	157	202	202	219	225	270	270
1	DD	CZ	authors	89	89	119	125	163	163	201	203	234	236	94	98	144	152	208	216	239	247	293	293	111	125	150	150	234	246	103	109	153	165	202	206	219	219	270	270
1	DD	CZ	authors	89	93	117	127	159	163	201	201	224	228	92	98	146	146	212	216	239	245	289	293	127	131	148	148	238	246	101	109	153	153	202	202	219	221	270	272
1	DD	CZ	authors	89	93	117	119	159	159	199	201	228	228	94	98	146	150	212	212	245	245	289	291	111	131	148	148	238	240	109	109	165	177	202	202	221	233	270	270
1	DD	CZ	authors	89	93	117	119	159	163	199	201	224	234	92	94	148	148	212	216	239	245	293	293	111	125	150	152	240	240	109	109	153	153	202	206	233	233	270	274
1	DD	CZ	authors	89	93	117	119	163	165	199	201	228	236	94	98	130	130	212	212	245	245	291	293	125	131	148	152	238	240	109	111	165	165	202	202	219	233	270	270
1	DD	CZ	authors	89	89	119	119	163	163	199	199	228	236	94	94	146	146	198	208	245	245	293	293	125	125	144	150	240	240	109	109	153	165	202	202	219	225	270	272
1	DD	CZ	authors	87	89	117	119	163	163	199	201	236	236	92	92	130	148	212	216	239	245	289	289	127	131	144	148	238	240	103	109	153	165	202	202	219	225	270	270
1	DD	CZ	authors	89	89	115	117	159	163	201	203	236	236	94	98	148	150	216	216	245	251	287	289	125	131	148	150	230	236	109	111	165	169	202	206	219	225	270	270
1	DD	CZ	authors	83	89	119	119	163	167	199	203	228	234	90	90	146	148	212	216	239	245	293	293	125	125	144	150	230	238	107	107	165	173	202	202	221	225	270	272
1	DD	CZ	authors	89	93	119	125	163	163	201	203	228	234	98	98	148	150	212	216	239	245	287	293	125	125	148	150	230	244	109	111	153	169	202	206	225	233	270	274
1	DD	CZ	authors	87	89	125	129	159	165	199	203	228	236	98	98	146	150	212	212	245	247	287	289	111	127	148	148	238	244	95	109	165	177	202	202	225	233	270	270
1	DD	CZ	authors	85	89	127	129	159	159	201	207	228	234	94	94	148	150	212	212	239	245	291	293	125	127	148	150	238	246	101	109	153	165	202	206	221	235	270	274
1	DD	CZ	authors	89	93	125	125	163	165	199	201	234	234	92	94	148	148	212	216	237	239	293	293	125	125	150	150	230	246	107	109	153	177	202	206	225	233	270	272
1	DD	CZ	authors	89	89	117	125	163	165	199	201	234	236	92	94	130	148	212	216	239	251	289	293	111	125	148	150	236	246	107	109	177	177	202	206	225	233	270	272
1	DD	CZ	authors	87	89	117	119	159	163	199	201	228	236	92	98	130	150	212	216	243	245	289	289	125	127	148	150	238	240	95	109	165	165	202	202	225	233	270	270
1	DD	CZ	authors	85	89	117	125	163	165	201	201	228	234	92	98	130	148	212	212	239	245	285	285	111	125	150	152	230	246	107	109	157	173	202	206	225	233	270	272
1	DD	CZ	authors	89	89	117	125	163	165	201	201	236	236	92	94	146	148	212	216	245	245	285	289	111	125	144	152	246	246	109	109	173	177	202	208	225	233	270	270
1	DD	CZ	authors	89	93	123	127	159	163	201	209	236	236	94	94	146	148	216	216	245	245	287	293	125	125	148	150	238	244	109	111	165	173	202	202	219	225	270	272
1	DD	CZ	authors	89	89	117	119	159	163	201	203	234	236	94	94	146	146	198	212	245	245	291	293	111	125	144	148	240	240	109	109	165	177	202	202	225	233	270	272
1	DD	CZ	authors	89	93	117	117	163	165	201	207	234	238	96	98	146	150	204	208	239	245	293	293	125	129	144	144	230	246	95	113	165	173	202	208	219	219	270	270
1	DD	CZ	authors	87	89	117	125	163	163	201	203	228	236	92	94	146	148	198	208	245	245	289	291	127	133	148	148	230	238	111	113	153	165	202	202	219	219	272	274
1	DD	CZ	authors	89	89	115	125	163	165	201	203	228	236	92	94	146	150	212	216	237	245	289	293	125	125	144	152	244	246	109	109	165	173	202	206	225	225	272	272
1	DD	CZ	authors	85	89	123	129	163	165	199	201	224	228	92	94	146	150	212	216	239	245	293	293	111	129	148	150	244	244	103	109	157	165	206	210	219	219	272	272
1	DD	GE	breeder	89	89	117	119	159	165	197	199	228	228	92	94	146	150	212	216	245	247	287	293	125	125	148	150	238	240	111	113	165	177	202	202	225	233	270	270
1	DD	GE	breeder	89	89	117	129	159	165	201	203	224	228	94	94	130	150	216	216	243	247	289	293	125	131	148	150	240	244	101	113	157	165	202	210	219	219	270	274
1	DD	GE	breeder	85	89	117	119	165	167	203	203	228	228	94	94	146	150	216	216	239	245	287	293	125	125	148	150	230	244	103	107	157	165	202	206	219	225	270	270
1	DD	GE	breeder	87	89	117	119	159	165	201	203	224	228	92	92	148	148	212	214	245	245	289	293	111	125	144	148	230	238	101	111	165	173	200	202	219	225	270	270
1	DD	GE	breeder	89	89	117	123	161	163	201	201	228	236	92	94	146	148	212	216	239	253	289	293	131	133	144	144	238	238	111	113	165	165	202	202	219	219	270	274
1	DD	GE	breeder	89	93	123	129	163	165	201	201	228	236	92	94	146	150	212	214	239	245	287	287	125	129	144	150	230	230	111	111	165	165	202	202	219	225	270	274
1	DD	GE	breeder	89	89	119	127	163	163	201	201	228	228	92	94	146	150	212	214	239	245	287	287	125	129	144	150	230	230	111	111	165	165	202	202	219	225	270	274
1	DD	GE	breeder	89	89	123	127	163	163	201	201	228	236	92	92	130	146	212	216	239	245	287	293	125	129	144	144	230	238	107	111	165	165	202	204	219	219	270	274
1	DD	GE	breeder	87	89	123	129	161	163	201	203	228	228	92	94	146	146	212	216	239	245	287	293	111	131	144	144	238	240	111	111	165	165	202	202	219	219	270	274
1	DD	GE	breeder	89	93	117	123	163	163	201	203	234	236	92	92	146	150	208	212	245	247	289	291	125	127	148	148	230	244	107	107	157	165	202	202	219	233	270	274
1	DD	GE	breeder	89	89	123	123	163	165	201	201	228	228	92	94	146	146	212	212	239	253	287	289	111	125	144	144	230	238	109	111	165	165	202	202	219	219	270	274
1	DD	GE	breeder	87	89	123	129	163	163	201	203	228	236	92	92	146	146	212	216	245	253	289	293	125	131	144	144	238	238	109	111	165	165	202	202	219	219	270	274
1	DD	GE	breeder	87	89	117	117	161	161	201	201	228	236	92	94	144	146	198	212	239	247	289	293	111	131	148	150	230	230	111	111	149	165	202	206	219	225	270	274
1	DD	GE	breeder	89	93	123	123	161	163	201	203	228	228	92	92	146	146	212	216	239	245	287	289	131	131	144	144	238	240	109	111	165	165	202	202	219	219	270	272
1	DD	USA	breeder	89	89	117	129	163	163	201	207	228	238	94	94	146	146	216	216	239	245	287	289	111	125	148	150	230	244	105	107	157	177	202	202	219	219	270	270
1	DD	USA	breeder	89	89	125	127	161	161	201	201	238	238	94	94	146	150	212	216	245	245	289	293	111	125	148	150	240	244	107	109	153	165	202	204	219	233	272	272
1	DD	USA	breeder	89	89	119	129	161	163	203	203	234	238	92	94	146	146	212	216	239	239	289	289	111	125	148	150	230	244	107	107	153	157	202	202	219	233	270	272
1	DD	USA	breeder	89	93	125	127	161	165	201	201	228	238	94	94	150	150	212	216	239	245	289	293	111	111	148	150	238	244	107	109	157	165	202	204	219	233	272	274
1	DD	USA	breeder	89	89	125	129	157	165	201	203	228	236	94	94	146	146	210	212	245	245	289	293	111	125	144	144	230	238	107	109	157	177	200	202	233	233	270	270
1	DD	USA	breeder	89	93	119	127	161	165	201	201	228	236	94	94	146	146	216	216	239	245	293	293	111	111	148	150	238	244	107	109	157	165	202	202	219	233	270	272
1	DD	GE	breeder	89	93	115	117	159	165	197	203	228	236	92	94	146	146	216	216	245	245	289	291	125	131	144	148	230	240	109	109	153	165	202	206	219	233	270	270
1	DD	GE	breeder	89	93	117	129	157	161	203	203	228	234	92	94	146	150	212	212	239	239	289	291	125	127	144	148	230	244	107	113	165	165	202	206	219	219	272	272
1	DD	GE	breeder	89	93	125	125	161	163	201	203	234	236	94	94	148	150	198	216	239	245	289	291	125	125	144	150	230	238	107	107	157	165	202	202	219	219	272	274
1	DD	GE	breeder	89	89	117	117	159	165	201	201	236	236	92	94	146	150	212	216	245	245	293	293	125	131	148	150	238	240	109	111	165	165	202	206	219	219	274	274
1	DD	GE	breeder	89	93	115	127	159	165	201	203	234	236	94	102	144	150	212	212	239	245	287	289	125	125	150	150	240	244	107	111	165	165	202	206	219	229	272	272
1	DD	SK	breeder	85	87	117	125	159	163	201	201	228	234	98	98	130	144	212	216	239	245	293	293	125	125	148	150	230	244	107	111	165	165	202	202	225	225	270	274
1	DD	SK	breeder	85	93	115	117	163	163	201	203	234	234	94	98	130	148	216	216	245	245	287	293	125	125	148	150	244	244	109	111	165	177	202	202	225	225	272	274
1	DD	SK	breeder	87	93	117	117	163	165	199	203	228	234	94	98	144	148	212	216	239	245	289	293	125	125	148	150	240	244	107	111	165	165	202	202	225	225	270	272
1	DD	CZ	authors	85	89	117	125	163	163	201	203	228	236	92	94	146	150	216	216	245	245	287	291	111	133	144	150	238	240	101	105	157	165	206	206	219	233	270	272
1	DD	USA	breeder	89	93	117	117	163	165	203	203	234	236	92	98	144	146	216	216	239	247	291	293	125	125	148	148	238	238	107	107	149	165	202	202	219	219	270	272
1	DD	USA	breeder	87	87	115	119	165	165	201	203	228	228	92	98	130	130	208	216	245	245	289	289	125	125	148	150	230	240	109	109	165	165	202	202	219	219	270	274
1	DD	USA	breeder	89	89	115	129	159	165	201	201	228	234	94	98	150	150	212	212	245	245	289	293	127	133	148	150	230	244	111	113	165	165	202	204	219	219	270	272
1	DD	SWE	breeder	89	89	121	127	163	163	199	203	228	236	92	94	130	150	212	216	247	247	293	293	111	125	148	150	230	240	107	113	165	177	208	208	219	233	270	274
1	DD	SWE	breeder	89	93	117	125	159	163	203	207	228	228	92	94	146	150	212	212	239	253	289	291	111	125	144	148	230	244	109	113	165	173	200	212	225	237	272	272
1	DD	GE	breeder	89	89	127	127	161	161	201	203	228	236	92	94	144	146	208	214	239	245	291	293	129	133	144	148	240	244	107	107	153	165	202	202	219	225	270	274
1	DD	GE	breeder	89	89	117	127	161	163	203	203	236	236	92	94	130	146	214	216	239	239	287	293	125	129	144	148	230	244	107	107	153	169	202	210	219	233	274	274
1	DD	GE	breeder	89	89	117	127	163	163	203	203	236	236	92	94	146	148	214	216	239	239	287	293	125	129	148	150	240	244	107	111	165	165	202	204	219	233	274	274
1	DD	GE	breeder	89	89	117	127	159	159	201	203	228	234	94	98	130	148	212	216	239	239	289	289	125	125	150	150	238	240	111	113	165	165	202	208	219	225	270	272
1	DD	GE	breeder	89	89	117	117	157	163	203	203	234	236	92	94	130	150	212	214	239	245	293	293	111	129	148	148	240	244	103	107	153	157	202	210	219	225	274	274
1	DD	GE	breeder	89	89	117	119	161	163	201	203	224	236	94	94	130	148	214	216	239	245	287	291	111	129	148	150	230	230	107	109	153	153	202	206	219	219	272	274
1	DD	GE	breeder	89	93	117	129	159	161	203	203	234	236	94	94	146	148	210	212	245	245	291	293	111	125	144	148	238	240	105	109	165	165	202	210	219	233	272	274
1	DD	GE	breeder	89	89	117	127	159	163	201	203	236	236	92	94	146	148	214	216	245	245	287	293	125	129	144	148	240	244	107	111	153	165	204	206	233	233	270	274
1	DD	CZ	authors	89	89	123	129	163	165	199	203	224	228	94	98	130	150	212	216	245	245	287	293	111	129	148	148	238	244	103	111	157	165	206	210	219	219	270	272
1	DD	CAN	breeder	87	93	117	117	163	165	201	203	234	236	94	98	146	150	198	212	245	245	287	289	111	127	148	148	230	230	105	107	165	165	202	206	219	219	270	272
1	DD	CAN	breeder	89	93	127	129	163	165	203	207	224	228	94	98	130	150	212	216	247	247	293	293	125	127	148	148	230	240	101	107	149	157	202	202	219	219	270	274
1	DD	CAN	breeder	89	89	125	125	159	163	201	203	228	228	94	98	146	146	212	212	245	245	289	291	125	125	148	150	230	238	107	111	153	165	202	208	219	219	274	274
1	DD	CAN	breeder	87	89	119	127	163	167	203	207	228	228	94	98	150	150	208	212	239	239	287	293	111	127	148	148	230	238	107	109	157	157	202	208	219	225	270	274
1	DD	ESP	breeder	93	93	117	125	157	161	201	203	228	228	92	92	148	148	214	216	245	253	289	293	125	127	144	150	240	246	109	113	157	165	202	206	219	219	270	274
1	DD	ESP	breeder	89	93	117	117	161	163	201	203	228	228	92	92	148	150	212	214	239	245	287	293	125	127	144	148	238	240	111	113	165	165	206	206	219	219	270	270
1	DD	SWE	breeder	87	89	127	127	159	167	201	203	234	236	92	94	130	148	212	216	239	239	289	293	125	125	148	150	240	246	103	103	165	169	200	202	219	219	270	270
1	DD	SWE	breeder	89	89	117	129	163	165	201	203	228	236	92	94	146	146	212	216	245	245	287	293	125	125	144	144	230	244	107	107	153	177	202	210	219	233	270	272
1	DD	SWE	breeder	93	93	127	129	161	167	203	203	234	234	98	98	148	148	216	216	245	245	287	293	125	125	150	150	246	246	111	113	177	177	206	206	219	219	274	274
1	DD	SWE	breeder	89	89	117	127	157	161	201	205	236	236	92	94	130	150	216	216	239	245	285	289	125	125	144	150	230	244	101	107	157	165	202	204	219	225	272	274
1	DD	SWE	breeder	87	89	127	129	163	167	199	203	234	236	92	102	150	150	210	210	239	239	289	293	125	127	150	150	238	246	107	113	165	177	204	208	225	233	270	272
1	DD	SWE	breeder	89	89	117	117	163	165	201	201	228	234	94	94	146	150	208	216	239	245	289	293	125	131	144	144	238	240	107	111	153	165	202	202	219	219	270	272
1	DD	SWE	breeder	89	89	117	117	161	163	201	201	234	234	94	94	146	146	208	212	239	239	293	293	125	131	144	144	230	238	111	111	153	153	202	202	219	219	270	272
1	DD	SWE	breeder	87	89	117	127	159	165	201	203	228	234	94	94	144	148	198	216	245	245	293	293	111	111	148	150	230	244	107	111	165	165	202	202	219	219	270	272
1	DD	CZ	authors	89	93	117	117	163	165	201	201	228	236	94	94	146	146	212	212	245	253	289	291	125	125	148	152	240	246	103	109	153	165	202	202	219	221	270	270
1	DD	USA	breeder	89	89	117	123	161	163	199	201	234	236	94	94	148	150	216	216	239	245	289	291	127	131	144	148	244	244	105	109	157	165	202	206	219	233	270	272
1	GWP	NOR	breeder	89	89	119	125	165	165	203	205	228	236	94	98	130	150	212	216	245	247	289	293	125	125	144	150	240	244	107	109	157	177	204	206	223	225	274	274
1	GWP	NOR	breeder	87	87	127	127	165	165	201	201	234	234	98	98	150	150	212	212	247	253	289	289	125	125	144	144	244	244	103	107	165	165	200	206	223	233	270	270
1	GWP	NOR	breeder	89	93	119	125	161	165	201	203	234	236	94	94	130	150	212	216	245	245	289	289	123	125	148	150	244	244	103	109	157	157	200	202	233	233	274	274
1	GWP	NOR	breeder	89	89	119	129	159	163	199	203	236	236	92	98	150	150	198	212	239	245	289	289	111	125	150	150	240	244	101	103	157	177	202	202	219	233	270	272
1	GWP	NOR	breeder	89	89	119	129	161	165	199	201	228	236	94	94	146	150	216	216	245	245	293	293	125	125	148	150	242	244	107	109	177	181	202	202	233	233	270	272
1	GWP	NOR	breeder	89	89	117	129	157	163	201	205	228	236	94	102	148	150	212	212	239	247	289	289	125	125	144	150	230	230	111	121	173	177	202	206	219	235	270	272
1	GWP	NOR	breeder	89	89	125	129	159	163	203	203	228	228	94	94	150	150	216	216	239	253	289	297	125	125	144	150	230	244	107	109	153	157	200	202	233	233	270	272
1	GWP	NOR	breeder	89	89	119	125	161	161	201	203	234	236	92	94	148	150	212	212	245	245	293	293	125	125	150	150	238	244	103	107	173	177	202	202	221	225	270	274
1	GWP	NOR	breeder	89	89	119	129	165	165	199	203	234	234	92	94	146	146	212	212	245	245	289	289	125	125	148	148	230	244	105	117	157	173	200	206	233	233	270	270
1	GWP	NOR	breeder	85	89	117	129	161	161	201	203	228	234	94	94	132	150	212	216	239	239	289	293	111	125	144	144	244	244	101	109	165	173	202	206	219	225	270	272
1	GWP	NOR	breeder	89	89	119	125	161	167	203	203	236	236	92	98	150	150	212	216	245	245	293	293	125	127	144	150	230	230	103	107	157	173	202	208	221	233	270	274
1	GWP	NOR	breeder	89	93	117	117	157	161	201	203	228	234	94	94	146	150	212	216	239	239	289	293	125	125	144	150	230	238	109	111	157	173	202	206	219	235	272	272
1	GWP	NOR	breeder	89	89	117	129	161	163	201	201	228	234	94	94	146	150	212	214	239	245	289	289	125	125	144	144	230	244	111	121	173	177	202	206	219	235	270	272
1	GWP	NOR	breeder	89	89	117	125	163	167	201	205	228	234	92	94	150	150	212	216	245	245	289	289	111	125	144	148	230	230	109	121	157	177	206	208	225	235	272	272
1	GWP	NOR	breeder	89	89	117	125	163	167	201	201	228	234	92	94	150	150	214	216	239	247	289	289	125	125	144	144	230	230	109	111	169	173	202	206	225	235	270	272
1	GWP	NOR	breeder	89	93	117	119	163	163	199	203	228	234	94	94	146	150	212	216	245	245	289	289	111	125	148	150	230	240	101	111	157	157	202	206	219	233	270	272
1	GWP	NOR	breeder	89	89	117	129	157	163	201	205	228	236	94	102	148	150	212	212	239	247	289	289	125	125	144	150	230	230	111	111	173	177	202	206	219	235	270	272
1	GWP	SWE	breeder	89	93	117	129	161	163	199	203	228	228	94	98	146	152	216	216	239	245	289	289	125	125	144	148	240	244	101	107	157	173	202	208	219	233	272	272
1	GWP	NOR	breeder	89	89	117	127	163	165	201	201	224	228	92	98	146	150	212	214	245	245	289	289	111	125	148	150	230	230	101	103	153	177	206	206	219	233	272	278
1	GWP	NOR	breeder	87	89	117	129	161	163	199	201	228	236	94	94	144	150	212	216	239	239	291	291	125	129	148	150	244	244	109	109	153	165	202	210	225	233	272	278
1	GWP	NOR	breeder	89	93	127	129	163	165	203	205	236	236	94	94	150	150	212	216	245	253	285	293	123	125	144	150	238	244	107	107	165	173	202	202	219	225	270	274
1	GWP	NOR	breeder	89	93	117	117	163	167	201	203	228	238	94	94	130	150	212	212	239	245	287	289	125	129	144	148	238	246	107	111	153	177	202	202	225	233	272	274
1	GWP	NOR	breeder	85	87	117	129	163	165	203	203	228	228	98	98	132	146	212	212	239	245	289	289	111	125	148	148	240	244	103	107	153	153	202	210	233	233	272	274
1	GWP	NOR	breeder	89	93	119	119	163	165	199	201	224	228	94	94	146	152	212	216	239	245	289	289	125	125	144	148	230	244	103	109	153	153	202	210	219	235	270	272
1	GWP	NOR	breeder	87	89	115	129	161	165	201	203	228	236	98	98	144	150	216	216	239	247	291	291	111	127	148	150	240	244	107	109	153	165	202	210	219	233	272	274
1	GWP	NOR	breeder	89	89	115	119	163	167	201	201	236	238	92	92	146	150	212	216	245	247	287	293	111	125	144	148	242	244	109	109	157	169	200	206	219	233	270	272
1	GSP	CZ	authors	87	89	115	125	165	165	203	203	228	228	94	102	148	148	198	198	245	247	289	293	125	133	144	144	240	242	107	109	153	169	202	202	219	229	270	272
1	GSP	CZ	authors	89	89	125	125	165	165	203	203	228	238	94	98	148	150	212	212	247	249	289	297	125	125	144	144	234	242	109	109	149	157	202	206	219	237	272	272
1	GSP	CZ	authors	87	89	121	125	159	159	201	203	238	242	94	100	144	148	206	208	247	247	287	289	125	133	148	150	234	246	105	105	157	169	202	202	219	237	270	270
1	GSP	CZ	authors	89	89	125	125	159	165	203	203	224	228	92	102	146	146	198	212	245	245	291	291	111	129	144	148	234	234	111	113	153	169	202	202	219	219	270	270
1	GSP	CZ	authors	89	89	123	123	159	165	203	203	234	236	92	94	130	150	198	216	245	247	291	291	111	133	144	148	230	242	107	109	153	173	202	202	225	225	270	270
1	GSP	CZ	authors	87	93	115	123	159	165	201	207	228	234	94	98	146	146	206	212	245	251	291	293	125	127	148	150	234	242	105	109	157	157	202	202	219	237	270	270
1	GSP	CZ	authors	89	89	123	123	165	165	203	207	224	236	92	102	146	148	206	212	245	247	287	289	111	131	148	150	240	246	109	111	169	169	202	208	237	237	270	270
1	GSP	CZ	authors	89	89	123	127	165	165	201	203	228	236	94	94	144	146	210	212	245	249	285	289	125	125	144	144	230	240	105	109	153	165	202	202	225	225	270	276
1	GSP	CZ	authors	87	93	115	129	159	165	199	199	234	236	100	102	148	154	198	206	245	251	291	297	111	111	144	148	234	240	105	107	157	161	202	208	217	229	270	270
1	GSP	CZ	authors	89	89	121	123	165	165	199	203	224	234	100	102	146	146	198	212	245	245	285	289	125	125	148	150	240	242	105	105	153	157	202	202	225	237	270	270
1	GSP	CZ	authors	89	89	121	123	165	165	199	203	224	234	100	102	146	146	198	212	245	245	285	289	125	125	148	150	240	242	105	105	153	157	202	202	225	237	270	270
1	GSP	CZ	authors	89	89	125	125	159	159	203	203	228	238	94	102	146	148	212	216	245	247	289	291	125	129	144	144	230	242	105	109	157	165	202	206	225	225	270	276
1	GSP	CZ	authors	85	89	123	123	159	165	203	207	236	236	92	94	148	150	198	206	245	247	287	291	125	131	148	148	234	242	107	111	153	169	202	202	219	235	270	280
1	GSP	CZ	authors	89	89	123	125	165	167	201	203	228	234	94	102	148	148	210	210	245	247	285	291	125	129	144	144	230	242	105	105	157	169	202	202	219	225	270	272
1	GSP	CZ	authors	89	89	117	125	159	165	203	203	234	236	94	94	146	148	198	208	245	247	291	291	125	133	148	148	240	242	105	109	165	165	202	202	219	237	270	270
1	GSP	CZ	authors	89	93	115	123	165	165	199	199	228	242	92	92	148	148	212	212	245	249	289	289	123	125	148	152	234	234	105	107	153	169	202	206	217	225	270	270
1	GSP	CZ	authors	87	93	125	125	159	165	199	203	236	236	92	102	146	150	208	216	245	247	285	291	125	127	144	150	242	246	101	107	157	169	202	202	225	237	270	270
1	GSP	CZ	authors	89	89	115	123	159	165	203	203	236	238	100	102	150	150	198	208	253	255	291	291	111	125	144	148	230	242	101	105	169	173	202	202	219	225	270	272
1	GSP	CZ	authors	89	93	117	129	159	165	199	203	236	236	100	102	146	148	208	212	245	251	289	289	125	125	144	150	242	246	105	107	157	161	202	202	237	237	270	270
1	GSP	CZ	authors	89	89	117	125	159	159	201	201	234	236	92	100	146	146	212	216	245	247	291	297	125	125	148	148	234	240	105	107	157	161	202	202	219	225	270	272
1	GSP	CZ	authors	89	89	123	127	159	165	201	203	228	234	94	102	130	146	208	210	247	251	289	289	111	125	144	148	234	234	105	105	157	165	202	208	225	237	270	270
1	GSP	CZ	authors	89	89	115	123	159	165	203	207	228	236	94	102	148	150	216	216	245	247	289	291	131	133	144	144	230	242	107	111	153	169	198	202	225	225	270	270
1	GSP	CZ	authors	89	89	123	125	157	165	201	201	224	228	94	94	146	150	208	208	245	251	285	289	111	125	148	148	230	234	105	113	165	165	202	202	225	225	270	270
1	GSP	CZ	authors	89	93	115	123	159	165	203	203	228	228	94	102	146	148	208	216	247	253	291	291	111	127	144	150	230	230	107	109	157	161	202	202	225	229	270	270
1	GSP	CZ	authors	89	89	123	123	159	159	203	203	234	236	94	100	146	146	212	216	245	247	285	289	125	133	148	148	234	240	105	107	153	169	202	202	225	237	270	272
1	GSP	CZ	authors	87	89	123	129	159	165	201	207	228	238	94	100	146	148	216	216	245	247	287	291	111	127	144	148	230	234	107	107	157	169	202	202	225	225	270	270
1	GSP	CZ	authors	89	93	117	125	159	165	203	203	228	238	102	102	146	148	206	212	245	247	287	289	111	131	144	150	230	230	105	111	165	169	202	202	219	225	270	270
1	GSP	CZ	authors	87	89	123	125	159	165	199	203	236	242	100	102	146	150	212	216	245	247	293	297	111	133	144	148	230	242	105	105	153	169	202	206	225	237	270	270
1	GSP	CZ	authors	89	89	117	123	165	165	203	203	228	228	98	102	148	150	198	216	247	249	291	291	125	125	144	148	230	234	103	107	165	177	202	202	225	237	270	270
1	GSP	CZ	authors	89	89	115	123	159	165	201	203	228	234	88	94	144	150	198	210	245	247	289	291	111	133	144	144	230	230	107	109	157	169	202	206	219	237	270	276
1	GSP	CZ	authors	89	89	123	125	159	165	199	201	224	238	92	102	144	150	198	208	245	247	289	291	111	125	144	144	234	246	105	107	153	169	202	206	225	237	270	270
1	GSP	CZ	authors	89	89	117	127	159	159	203	207	234	236	102	102	144	146	210	212	239	245	291	291	125	133	144	148	230	230	105	111	157	157	202	202	237	237	270	270
1	GSP	CZ	authors	89	89	117	117	159	159	199	203	228	228	94	98	132	146	210	216	247	253	289	289	125	125	144	144	230	246	105	105	169	169	202	206	219	225	270	270
1	GSP	CZ	authors	89	89	117	129	159	165	201	207	234	234	94	102	146	148	198	198	245	251	285	287	125	125	144	150	230	234	105	111	153	169	202	202	225	225	270	270
1	GSP	CZ	authors	87	89	123	123	159	165	203	207	234	236	92	100	146	148	198	210	245	253	287	287	125	125	148	148	230	242	109	111	153	157	202	202	225	237	270	276
1	GSP	CZ	authors	89	89	117	125	159	165	201	207	228	238	98	100	146	148	208	212	249	253	289	291	111	125	144	152	240	246	103	105	157	165	202	208	225	225	270	270
1	GSP	CZ	authors	89	89	115	125	161	167	203	203	228	238	94	102	146	148	216	216	245	247	285	291	123	123	148	148	234	234	101	109	157	169	202	202	219	225	270	270
1	GSP	NZ	breeder	87	89	117	123	165	167	203	207	228	236	94	102	132	144	210	216	245	249	289	297	125	133	148	148	234	240	111	111	169	169	202	202	219	225	270	270
1	GSP	NZ	breeder	89	89	117	123	159	159	201	203	234	242	94	98	132	150	208	212	245	251	285	289	111	125	148	148	234	246	105	105	157	157	202	202	219	225	270	270
1	GSP	SWE	breeder	85	93	123	125	159	165	201	203	228	228	92	102	146	146	206	206	241	245	287	289	125	131	150	150	234	246	105	105	165	169	202	202	225	225	270	270
1	GSP	SWE	breeder	89	89	117	125	165	165	201	207	228	236	102	102	146	148	206	210	251	251	285	289	125	133	148	148	234	234	105	105	157	169	202	204	225	233	270	270
